# Supplementary material for: The role of dairy consumption in the relationship between wealth and early life physical growth in India: evidence from multiple national surveys
Source: BMC Public Health. 2024 Jan 5;24:96. doi: 10.1186/s12889-023-17520-8 (PMC10768164; doi:10.1186/s12889-023-17520-8)
Supplement: Supplementary file 2 — Additional file 2: Supplementary file 2. Results from multiple imputation for WAZ (NFHS3). [file 12889_2023_17520_MOESM2_ESM.xlsx]

## Sheet: NFHS3 HAZ
Supplementary file 2 -Results from multiple imputation for HAZ (NFHS3)
Dependent Variable	Independent Variable	Min.	1st Qu.	Median	Mean	3rd Qu.	Max.	sd
HAZ	Mother's BMI	0.0362	0.036225	0.0363	0.03627	0.0363	0.0363	4.83046e-05
HAZ	Breastfed within1hr	0.0213	0.023125	0.02365	0.02353	0.0245	0.0254	0.00133004
HAZ	Comorbidities	0.054	0.0542	0.05445	0.0544	0.054575	0.0549	0.000274874
HAZ	Complimentary food in 3 days	-0.0834	-0.083075	-0.083	-0.08293	-0.0829	-0.0824	0.000316403
Breastfed within1hr	Mother's Education	0.0636	0.0636	0.0636	0.0636	0.0636	0.0636	0
Complimentary food in 3 days	Mother's Education	-0.0681	-0.0681	-0.0681	-0.0681	-0.0681	-0.0681	0
HAZ	Mother's Education	0.1785	0.179025	0.1792	0.17929	0.179475	0.1801	0.000515213
HAZ	Source of drinking water	-0.155	-0.1542	-0.1536	-0.15338	-0.1529	-0.1512	0.00128996
HAZ	Maternal_height	0.0495	0.049525	0.0496	0.04962	0.049675	0.0498	0.000113529
HAZ	Milk & Milk Products	0.0002	0.000825	0.001	0.00093	0.001175	0.0015	0.000411096
Indirect Effect*		0.0008	0.002775	0.0035	0.00326	0.0044	0.0051	0.00145082
Source of drinking water	Residence Type	-0.1385	-0.1385	-0.1385	-0.1385	-0.1385	-0.1385	0
HAZ	Sex of child	0.0955	0.0958	0.09595	0.09595	0.096225	0.0964	0.000317105
HAZ	Wealth Index	0.1445	0.145525	0.14615	0.14621	0.146525	0.148	0.0010775
Mother's Height	Wealth Index	0.8139	0.8139	0.8139	0.8139	0.8139	0.8139	0
Milk & Milk Products	Wealth Index	3.4078	3.46215	3.5169	3.50996	3.53337	3.6702	0.0709852
Residence Type	Wealth Index	-0.1811	-0.1811	-0.1811	-0.1811	-0.1811	-0.1811	0
*indirect association of wealth on HAZ incorporating milk intake

## Sheet: NFHS3 WAZ
Supplementary file 2 -Results from multiple imputation for WAZ (NFHS3)
Dependent Variable	Independent Variable	Min.	1st Qu.	Median	Mean	3rd Qu.	Max.	sd
WAZ	Mother's BMI	0.0618	0.0618	0.06185	0.06187	0.0619	0.062	8.23273e-05
WAZ	Breastfed within1hr	0.0566	0.05805	0.0594	0.05922	0.0603	0.0612	0.00157818
WAZ	Comorbidities	-0.0562	-0.055675	-0.05545	-0.05552	-0.0553	-0.0551	0.00033928
WAZ	Complimentary food in 3 days	-0.0309	-0.030675	-0.03045	-0.03036	-0.030125	-0.0296	0.00045753
Breastfed within1hr	Mother's Education	0.0636	0.0636	0.0636	0.0636	0.0636	0.0636	0
Complimentary food in 3 days	Mother's Education	-0.0681	-0.0681	-0.0681	-0.0681	-0.0681	-0.0681	0
WAZ	Mother's Education	0.1419	0.142225	0.1427	0.14267	0.142875	0.1437	0.000627252
WAZ	Source of drinking water	-0.0748	-0.074	-0.07285	-0.07281	-0.071625	-0.0703	0.00157441
WAZ	Maternal_height	0.0379	0.037925	0.038	0.03803	0.03815	0.0382	0.000125167
WAZ	Milk & Milk Products	-0.0016	-0.001275	-0.00075	-0.00082	-0.000425	-0.0002	0.00052451
Indirect Effect*		-0.0054	-0.004225	-0.00265	-0.00286	-0.001675	-0.0007	0.00171672
Source of drinking water	Residence Type	-0.1385	-0.1385	-0.1385	-0.1385	-0.1385	-0.1385	0
WAZ	Sex of child	0.0157	0.0166	0.0169	0.01673	0.01705	0.0172	0.000485455
Mother's Height	Wealth Index	0.8139	0.8139	0.8139	0.8139	0.8139	0.8139	0
Milk & Milk Products	Wealth Index	3.39	3.46778	3.49595	3.5023	3.5639	3.6148	0.076804
Residence Type	Wealth Index	-0.1811	-0.1811	-0.1811	-0.1811	-0.1811	-0.1811	0
WAZ	Wealth Index	0.1378	0.13855	0.1392	0.13936	0.1404	0.1411	0.00121674
*indirect association of wealth on HAZ incorporating milk intake

## Sheet: NFHS4 HAZ
Supplementary file 2 -Results from multiple imputation for HAZ (NFHS4)
Dependent Variable	Independent Variable	Min.	1st Qu.	Median	Mean	3rd Qu.	Max.	sd
HAZ	Mother's BMI	0.0306	0.0306	0.0306	0.03062	0.0306	0.0307	4.21637e-05
HAZ	Breastfed within1hr	0.0733	0.074	0.0742	0.07435	0.0751	0.0752	0.000739745
HAZ	Comorbidities	0.0072	0.007225	0.0073	0.00736	0.0075	0.0076	0.000150555
HAZ	Complimentary food in 3 days	-0.0329	-0.03265	-0.0321	-0.03227	-0.031925	-0.0318	0.000439823
Breastfed within1hr	Mother's Education	0.0261	0.0261	0.0261	0.0261	0.0261	0.0261	0
Complimentary food in 3 days	Mother's Education	-0.0042	-0.0042	-0.0042	-0.0042	-0.0042	-0.0042	0
HAZ	Mother's Education	0.1591	0.1592	0.15925	0.15933	0.15945	0.1599	0.000245176
HAZ	Source of drinking water	-0.1262	-0.12585	-0.1251	-0.12517	-0.12475	-0.124	0.000774668
HAZ	Maternal_height	0.052	0.052	0.0521	0.05208	0.0521	0.0522	7.88811e-05
HAZ	Milk & Milk Products	0.0013	0.0016	0.00165	0.00171	0.001975	0.0021	0.000284605
Indirect Effect*		0.0045	0.005525	0.00575	0.00602	0.00685	0.0077	0.00107373
Source of drinking water	Residence Type	-0.0619	-0.0619	-0.0619	-0.0619	-0.0619	-0.0619	0
HAZ	Sex of child	0.1332	0.133325	0.1334	0.13348	0.133625	0.1339	0.000234758
HAZ	Wealth Index	0.1012	0.1019	0.103	0.10271	0.1031	0.1041	0.00098257
Mother's Height	Wealth Index	1.0254	1.0254	1.0254	1.0254	1.0254	1.0254	0
Milk & Milk Products	Wealth Index	3.4671	3.48283	3.49095	3.50701	3.52228	3.5749	0.0395139
Residence Type	Wealth Index	-0.1437	-0.1437	-0.1437	-0.1437	-0.1437	-0.1437	0
*indirect association of wealth on HAZ incorporating milk intake

## Sheet: NFHS4 WAZ
Supplementary file 2 -Results from multiple imputation for WAZ (NFHS4)
Dependent Variable	Independent Variable	Min.	1st Qu.	Median	Mean	3rd Qu.	Max.	sd
WAZ	Mother's BMI	0.0557	0.0557	0.0557	0.0557	0.0557	0.0557	0
WAZ	Breastfed within1hr	0.0833	0.083525	0.08395	0.08393	0.08425	0.0846	0.000447338
WAZ	Comorbidities	-0.0402	-0.0402	-0.04015	-0.04011	-0.040025	-0.0399	0.00011005
WAZ	Complimentary food in 3 days	0.0225	0.022725	0.0228	0.02288	0.023075	0.0233	0.000261619
Breastfed within1hr	Mother's Education	0.0261	0.0261	0.0261	0.0261	0.0261	0.0261	0
Complimentary food in 3 days	Mother's Education	-0.0042	-0.0042	-0.0042	-0.0042	-0.0042	-0.0042	0
WAZ	Mother's Education	0.1281	0.128125	0.1282	0.1282	0.128275	0.1283	8.16497e-05
WAZ	Source of drinking water	-0.1065	-0.106025	-0.1057	-0.10565	-0.105125	-0.1049	0.000558271
WAZ	Maternal_height	0.039	0.039	0.039	0.03903	0.039075	0.0391	4.83046e-05
WAZ	Milk & Milk Products	-0.0009	-0.000875	-0.0007	-0.00072	-0.000625	-0.0005	0.000154919
Indirect Effect*		-0.0033	-0.003	-0.00235	-0.00248	-0.002075	-0.0017	0.000576965
Source of drinking water	Residence Type	-0.0619	-0.0619	-0.0619	-0.0619	-0.0619	-0.0619	0
WAZ	Sex of child	0.0659	0.065925	0.066	0.06599	0.066	0.0661	7.37865e-05
Mother's Height	Wealth Index	1.0254	1.0254	1.0254	1.0254	1.0254	1.0254	0
Milk & Milk Products	Wealth Index	3.4036	3.43392	3.4635	3.46304	3.488	3.549	0.0444863
Residence Type	Wealth Index	-0.1437	-0.1437	-0.1437	-0.1437	-0.1437	-0.1437	0
WAZ	Wealth Index	0.0956	0.095975	0.09625	0.09636	0.0969	0.0971	0.000548128
*indirect association of wealth on HAZ incorporating milk intake
